# Supplementary material for: Investigating the Structural, Thermal, Electric, Dielectric, and EMI Shielding Properties of Porous Thermoplastic Polyurethane Reinforced with Carbon Fiber/Magnetite Fillers
Source: Polymers (Basel). 2025 Dec 21;18(1):19. doi: 10.3390/polym18010019 (PMC12787563; doi:10.3390/polym18010019)
Supplement: Supplementary file 1 [file polymers-18-00019-s001.zip]

Archive with 1 entries (1 files):
- polymers-3993723-supplementary.pdf
